# Supplementary material for: Exploring effects of anesthesia on complexity, differentiation, and integrated information in rat EEG
Source: Neurosci Conscious. 2024 May 16;2024(1):niae021. doi: 10.1093/nc/niae021 (PMC11097907; doi:10.1093/nc/niae021)
Supplement: niae021_Supp [file niae021_supp.zip]

Archive with 4 entries (4 files):
- suppl_data/Appendix_v3_final_no_figtext.docx
- suppl_data/Table_A1.pdf
- suppl_data/Table_A1.tex
- suppl_data/FIG_1A_rev3.png
