# Supplementary material for: Exploring effects of anesthesia on complexity, differentiation, and integrated information in rat EEG
Source: Neurosci Conscious. 2024 May 16;2024(1):niae021. doi: 10.1093/nc/niae021 (PMC11097907; doi:10.1093/nc/niae021)
Supplement: niae021_Supp [file niae021_supp.zip › suppl_data/Table_A1.tex]

\documentclass{article}
\usepackage{graphicx} % Required for inserting images
\usepackage{amsmath} % For \begin{equation}...\end{equation}
\usepackage{amsfonts} % For \mathbb
\usepackage{relsize}
\usepackage[a4paper, landscape, total={11in, 8in}]{geometry}

\title{EEGtableViktor}
\author{Main: viktor.braa, edits by André Sevenius Nilsen}
\date{March 2024}

\begin{document}
\\
\section*{Table A1}

\begin{table}[ht]
\renewcommand{\arraystretch}{1.5}
\makebox[\textwidth][c]{%
\resizebox{1.\textwidth}{!}{%
\begin{tabular}{|l|l|l|l|}
\hline
\textbf{Name, Ref.} & \textbf{Symbol} & \textbf{Definition} & \textbf{Comment} \\ \hline
Perturbational Complexity Index State Transitions [1]&
$PCI^{ST}$ &
$\sum_{n=1}^{N_c}\Delta NST_n, \Delta NST_n = T_R[NST_n^{res}(\epsilon_n^*) - k \cdot NST_n^{base}(\epsilon_n^*)]$ &
$\epsilon_n^* = \max\Delta NST_n(\epsilon_n^*) $
\\ \hline

Geometric Integrated Information [5]& 
$\Phi^G$& 
$\min_{q \in \mathcal{M}_G} D_{KL}(p \,||\, q) $ & 
$\mathcal{M}_G $ constrained by $q(M_i^t \lvert X^{t-\tau}) = q(M_i^t \lvert M_i^{t-1}), \forall_i$ &  
\hline

Decoder Based Integrated Information [7]& 
$\Phi^*$  & 
$I(X^{t-\tau};X^t) - I^*(X^{t-\tau};X^t) $  & 
$I^*$ uses $q(X^t \lvert X^{t-\tau}) = \prod_{i=1}^m q(M_i^t \lvert M_i^{t-1})$ &  
 \hline

Multi Mutual Information [8]& 
$\phi_{MI}$ / MI / $\phi_H$ & 
$\sum_{i=1}^m H(M_i^{t-\tau}, M_i^t) - H(X^{t-\tau}, X^t) $ & 
\\ \hline

Stochastic Interaction [6]&
\phi_{SI} / SI &
$\sum_{i=1}^m H(M_i^t \lvert M_i^{t-\tau}) - H(X^t \lvert X^{t-\tau})$ &
\\ \hline

Mutual Integrated Information[6] &
MII / \phi_I &
$I(X^{t-\tau};X^t) - \sum_{i=1}^m I(M_i^{t-\tau};M_i^t)$ &
\\ \hline


Modularity [12]& $Q$  & $\frac{1}{m} \sum_{i\neq j} (w_{ij} - \frac{K_i^{in}K_j^{out}}{m})\delta(c_i,c_j)$   & 
\\ \hline

Global Efficiency [9,10]& $GE$  & $\frac{1}{N(N-1)} \sum_{i \neq j} \frac{1}{d(i, j)}$   & 
\\ \hline

Mean Coherence & $C$  & $\frac{2}{N(N-1)} {\sum_{i=1}^{N-1} \sum_{j = i + 1}^{N}} \lvert r_{ij} \rvert$   & 
\\ \hline

Mean Connection Strength & $\mu w_{ij}$ & $ \frac{1}{N(N-1)} \sum_{i=1}^{N-1} \sum_{j = i + 1}^{N}(w_{ij})$ & 
\\ \hline

Lempel Ziv Complexity [3]&LZs  & 
$\frac{1}{N}\sum_i\frac{LZ(Hb(X_i))}{LZ(Hb(X_i)^{shuffled})}$  &  
$Hb$ is Hilbert transform binarized; 1 if $ \mu \lvert \hat{u} X_i^t\lvert > \mu \lvert \hat{u} (X_i)\lvert$ & 
\hline

Amplitude Coalition Entropy [3]& ACE  & 
$\frac{H(vec(Hb(X)))}{H(vec(Hb(X)^{shuffled}))}$  &  
$Hb$ is Hilbert transform binarized; 1 if $ \mu \lvert \hat{u} X_i^t\lvert > \mu \lvert \hat{u} (X_i)\lvert$ &  
\hline

Synchrony Coalition Entropy [3]& SCE  & 
$\mu (\frac{SCE_i}{SCE_i(\Psi_t^{i,shuffled}}), SCE_i = - \sum_\psi p(\Psi_t^i)\log p(\Psi_t^i)) $  &  
$\Psi_t^i = 1$ if $\psi_{ij}^t < 0.8$ and $\psi_{ij}^t = \lvert$imag$(\hat{u} (X_i^t)) - $imag$(\hat{u} (X_j^t))\lvert$ & 
 \hline

Directed Transfer Function [13]& DTF & $\sqrt{\frac{\lvert H_{ij}(f) \rvert ^2}{\sum_{m=1}^k \lvert H_{im}(f) \rvert ^2}}$ & 
\\ \hline


\end{tabular}

}

}
\end{table}
\noindent
\large{A brief note on notation, but see source articles for details. For $PCI^{ST}$, $T_R$ denotes nr. of samples in $NST_n^{res}$, and $NST$ is nr. of threshold $\epsilon$ crossings for the principal component $n$ of data in baseline (base) and response (res), with $k$ as a weighting factor. For $\phi^G$ $D_{KL}$ is the Kullback-Liebler divergence, $\mathcal{M}_G$ is a manifold of probability distributions $q$ for various partitions (with $m$ nr. of parts and the state of each part represented by $M_i$) of the full system represented by the probability distribution $p$. The state of the system is represented by $X^t$ at time $t$, with $\tau$ as offset. Generally, $H$ is Shannon entropy, $I$ is mutual information. $i/j$ refers to a given node or channel, $d_{i,j}$ is the distance between $i/j$ (treated as nodes) and is the complement of edge weight $w_{i,j}$, with $k_i = \sum_{i\neq j}w_{i,j}$. $r_{ij}$ is the Pearssons correlation between $i/j$ (treated as channels). For Modularity and Global Efficiency, $N$ is nr. of nodes, $m$ is nr. of edges, and $c$ is community. For DTF, $H_{ij}$ refers to an element of a transfer matrix of a MVAR model, for $i\xrightarrow{}j$ at frequency $f$. For ACE the matrices are vectorized to $mn \cdot 1$ denoted as $vec(A)$. For LZs and ACE, $Hb^{shuffled}$ means that each binarized channel $Hb(X_i)$ is shuffled to produce a random signal, while for SCE it's the coalition series $\Psi_t^i$. Note that for the measures GE, Q, and $\mu w_{ij}$, these were applied to the DTF based results of the recorded EEG data, the generated data of an auto-regressive model (prefix Est.), and the underlying matrix of the auto-regressive model (prefix Mod.). C was however based on the real (C) and generated data (Est. C), and the noise factor of the auto-regressive model (Mod. C). Finally, note that LZ is based on a compression algorithm that approximates Kolmogorov complexity, and that $\phi^G$ requires further assumptions to produce a closed form expression (e.g. binary or gaussian distribution).}

\end{document}
